# Supplementary material for: Excited State Assignment and State‐Resolved Photoelectron Circular Dichroism in Chalcogen‐Substituted Fenchones
Source: Chemphyschem. 2025 Nov 3;26(23):e202500319. doi: 10.1002/cphc.202500319 (PMC12677724; doi:10.1002/cphc.202500319)
Supplement: Supplementary file 1 — Supplementary Material [file CPHC-26-e202500319-s001.zip]

Archive with 1 entries (1 files):
- cphc.202500319-sup-0001-suppdata-S1.xlsx
