# Supplementary material for: Excited State Assignment and State‐Resolved Photoelectron Circular Dichroism in Chalcogen‐Substituted Fenchones
Source: Chemphyschem. 2025 Nov 3;26(23):e202500319. doi: 10.1002/cphc.202500319 (PMC12677724; doi:10.1002/cphc.202500319)
Supplement: Supplementary file 1 — Supplementary Material [file CPHC-26-e202500319-s001.zip › cphc.202500319-sup-0001-suppdata-S1.xlsx]

## Sheet: Fenchon
Measured values			Quantum defects for n as give by row 2, bold values were used for the assignment on the right
IP	E_Ryd	IP-E_Ryd	3	4	5	6	7	Assignment
8.48	5.954	2.526	0.679654	1.67965	2.67965	3.67965	4.67965	3s	red states are assigned a priori
	6.306	2.174	0.49885	1.49885	2.49885	3.49885	4.49885	3pz
	6.396	2.084	0.445414	1.44541	2.44541	3.44541	4.44541	3py
	6.464	2.016	0.402688	1.40269	2.40269	3.40269	4.40269	3px
	6.85	1.63	0.111478	1.11148	2.11148	3.11148	4.11148	3d
	7.04	1.44	-0.0731815	0.926819	1.92682	2.92682	3.92682	3d
	7.46	1.02	-0.651484	0.348516	1.34852	2.34852	3.34852	4p

## Sheet: Thiofenchon
Measured values			Quantum defects for n as give by row 2, bold values were used for the assignment on the right
IP	E_Ryd	IP-E_Ryd	3	4	5	6	7	Assignment
8.07	5.573	2.497	0.666219	1.66622	2.66622	3.66622	4.66622	4s	red states are assigned a priori
	5.9	2.17	0.496546	1.49655	2.49655	3.49655	4.49655	4pz
	6.11	1.96	0.365844	1.36584	2.36584	3.36584	4.36584	4px/4py
	6.46	1.61	0.0935924	1.09359	2.09359	3.09359	4.09359	3d
	6.62	1.45	-0.062566	0.937434	1.93743	2.93743	3.93743	3d
	7.14	0.93	-0.824089	0.175911	1.17591	2.17591	3.17591	4d

## Sheet: Selenofenchon
Measured values			Quantum defects for n as give by row 2, bold values were used for the assignment on the right
IP	E_Ryd	IP-E_Ryd	4	5	6	7	8	Assignment
7.81	5.304	2.506	1.67041	2.67041	3.67041	4.67041	5.67041	5s	red states are assigned a priori
	5.91	1.9	1.32458	2.32458	3.32458	4.32458	5.32458	5p
	6.16	1.65	1.12904	2.12904	3.12904	4.12904	5.12904	4d
	6.39	1.42	0.905252	1.90525	2.90525	3.90525	4.90525	4d
